# Supplementary material for: Prognosis and Characterization of Immune Microenvironment in Acute Myeloid Leukemia Through Identification of an Autophagy-Related Signature
Source: Front Immunol. 2021 May 31;12:695865. doi: 10.3389/fimmu.2021.695865 (PMC8200670; doi:10.3389/fimmu.2021.695865)
Supplement: Supplementary Table 1 — The characteristics of samples used in this study. [file Table_1.xls]

## Sheet: Training set_GSE37642
Characteristics	No.
Age
<60	310
≥60	243
French-American-British (FAB) classification
M0	22
M1	112
M2	164
M3	26
M4	121
M5	66
M6	22
M7	3
Unknown	17
runx1-runx1t1_fusion
Yes	30
No	523
runx1_mutation
Yes	75
No	419
NA	59
Live status
Alive	147
Dead	406

## Sheet: Validation set_TCGA
Characteristics	No.
Age
<60	81
≥60	68
Gender
Female	69
Male	80
Cytogenetics_risk_category
Favorable	31
Intermediate	90
Poor	26
Unknown	2
French-American-British (FAB) classification
M0	13
M1	35
M2	33
M3	15
M4	33
M5	14
M6	2
M7	3
Not classified	1
Live status
Alive	57
Dead	92

## Sheet: Validation set_GSE12417
Characteristics	No.
Age
<60	119
≥60	123
French-American-British (FAB) classification
M0	6
M1	68
M2	79
M4	53
M5	25
M6	9
MDS RAEB	2
Live status
Alive	92
Dead	150
