# Supplementary material for: Prognosis and Characterization of Immune Microenvironment in Acute Myeloid Leukemia Through Identification of an Autophagy-Related Signature
Source: Front Immunol. 2021 May 31;12:695865. doi: 10.3389/fimmu.2021.695865 (PMC8200670; doi:10.3389/fimmu.2021.695865)
Supplement: Supplementary file 9 [file Table_2.xls]

## Sheet: Table S2
Table S2. Autophagy-related genes retrieved from the Human Autophagy Database.
Gene Symbol	Gene ID	Gene Name
AMBRA1	55626	autophagy/beclin-1 regulator 1
APOL1	8542	apolipoprotein L, 1
ARNT	405	aryl hydrocarbon receptor nuclear translocator
ARSA	410	arylsulfatase A
ARSB	411	arylsulfatase B
ATF4	468	activating transcription factor 4 (tax-responsive enhancer element B67)
ATF6	22926	activating transcription factor 6
ATG10	83734	ATG10 autophagy related 10 homolog (S. cerevisiae)
ATG12	9140	ATG12 autophagy related 12 homolog (S. cerevisiae)
ATG16L1	55054	ATG16 autophagy related 16-like 1 (S. cerevisiae)
ATG2A	23130	ATG2 autophagy related 2 homolog A (S. cerevisiae)
ATG2B	55102	ATG2 autophagy related 2 homolog B (S. cerevisiae)
ATG3	64422	ATG3 autophagy related 3 homolog (S. cerevisiae)
ATG4A	115201	ATG4 autophagy related 4 homolog A (S. cerevisiae)
ATG4B	23192	ATG4 autophagy related 4 homolog B (S. cerevisiae)
ATG5	9474	ATG5 autophagy related 5 homolog (S. cerevisiae)
ATG7	10533	ATG7 autophagy related 7 homolog (S. cerevisiae)
ATG9A	79065	ATG9 autophagy related 9 homolog A (S. cerevisiae)
ATIC	471	5-aminoimidazole-4-carboxamide ribonucleotide formyltransferase/IMP cyclohydrolase
BAG1	573	BCL2-associated athanogene
BAG3	9531	BCL2-associated athanogene 3
BAK1	578	BCL2-antagonist/killer 1
BAX	581	BCL2-associated X protein
BCL2	596	B-cell CLL/lymphoma 2
BCL2L1	598	BCL2-like 1
BECN1	8678	beclin 1, autophagy related
BID	637	BH3 interacting domain death agonist
BIRC5	332	baculoviral IAP repeat-containing 5
BNIP1	662	BCL2/adenovirus E1B 19kDa interacting protein 1
BNIP3	664	BCL2/adenovirus E1B 19kDa interacting protein 3
BNIP3L	665	BCL2/adenovirus E1B 19kDa interacting protein 3-like
CALCOCO2	10241	calcium binding and coiled-coil domain 2
CAMKK2	10645	calcium/calmodulin-dependent protein kinase kinase 2, beta
CANX	821	calnexin
CAPN1	823	calpain 1, (mu/I) large subunit
CAPN10	11132	calpain 10
CAPN2	824	calpain 2, (m/II) large subunit
CAPNS1	826	calpain, small subunit 1
CASP1	834	caspase 1, apoptosis-related cysteine peptidase (interleukin 1, beta, convertase)
CASP3	836	caspase 3, apoptosis-related cysteine peptidase
CASP4	837	caspase 4, apoptosis-related cysteine peptidase
CASP8	841	caspase 8, apoptosis-related cysteine peptidase
CCL2	6347	chemokine (C-C motif) ligand 2
CCR2	729230	chemokine (C-C motif) receptor 2
CD46	4179	CD46 molecule, complement regulatory protein
CDKN1A	1026	cyclin-dependent kinase inhibitor 1A (p21, Cip1)
CDKN1B	1027	cyclin-dependent kinase inhibitor 1B (p27, Kip1)
CDKN2A	1029	cyclin-dependent kinase inhibitor 2A (melanoma, p16, inhibits CDK4)
CFLAR	8837	CASP8 and FADD-like apoptosis regulator
CHMP2B	25978	chromatin modifying protein 2B
CLN3	1201	ceroid-lipofuscinosis, neuronal 3
CTSB	1508	cathepsin B
CTSD	1509	cathepsin D
CX3CL1	6376	chemokine (C-X3-C motif) ligand 1
CXCR4	7852	chemokine (C-X-C motif) receptor 4
DAPK1	1612	death-associated protein kinase 1
DAPK2	23604	death-associated protein kinase 2
DDIT3	1649	DNA-damage-inducible transcript 3
DIRAS3	9077	DIRAS family, GTP-binding RAS-like 3
DLC1	10395	deleted in liver cancer 1
DNAJB1	3337	DnaJ (Hsp40) homolog, subfamily B, member 1
DNAJB9	4189	DnaJ (Hsp40) homolog, subfamily B, member 9
DRAM1	55332	DNA-damage regulated autophagy modulator 1
EDEM1	9695	ER degradation enhancer, mannosidase alpha-like 1
EEF2	1938	eukaryotic translation elongation factor 2
EGFR	1956	epidermal growth factor receptor (erythroblastic leukemia viral (v-erb-b) oncogene homolog, avian)
EIF2AK2	5610	eukaryotic translation initiation factor 2-alpha kinase 2
EIF2AK3	9451	eukaryotic translation initiation factor 2-alpha kinase 3
EIF2S1	1965	eukaryotic translation initiation factor 2, subunit 1 alpha, 35kDa
EIF4EBP1	1978	eukaryotic translation initiation factor 4E binding protein 1
EIF4G1	1981	eukaryotic translation initiation factor 4 gamma, 1
ERBB2	2064	v-erb-b2 erythroblastic leukemia viral oncogene homolog 2, neuro/glioblastoma derived oncogene homolog (avian)
ERN1	2081	endoplasmic reticulum to nucleus signaling 1
ERO1L	30001	ERO1-like (S. cerevisiae)
FADD	8772	Fas (TNFRSF6)-associated via death domain
FAS	355	Fas (TNF receptor superfamily, member 6)
FKBP1B	2281	FK506 binding protein 1B, 12.6 kDa
FOS	2353	FBJ murine osteosarcoma viral oncogene homolog
FOXO1	2308	forkhead box O1
FOXO3	2309	forkhead box O3
GAA	2548	glucosidase, alpha; acid
GABARAP	11337	GABA(A) receptor-associated protein
GABARAPL1	23710	GABA(A) receptor-associated protein like 1
GABARAPL2	11345	GABA(A) receptor-associated protein-like 2
GAPDH	2597	glyceraldehyde-3-phosphate dehydrogenase
GNAI3	2773	guanine nucleotide binding protein (G protein), alpha inhibiting activity polypeptide 3
GRID2	2895	glutamate receptor, ionotropic, delta 2
HDAC1	3065	histone deacetylase 1
HDAC6	10013	histone deacetylase 6
HGS	9146	hepatocyte growth factor-regulated tyrosine kinase substrate
HIF1A	3091	hypoxia inducible factor 1, alpha subunit (basic helix-loop-helix transcription factor)
HSP90AB1	3326	heat shock protein 90kDa alpha (cytosolic), class B member 1
HSPA5	3309	heat shock 70kDa protein 5 (glucose-regulated protein, 78kDa)
HSPB8	26353	heat shock 22kDa protein 8
IFNG	3458	interferon, gamma
IKBKB	3551	inhibitor of kappa light polypeptide gene enhancer in B-cells, kinase beta
IKBKE	9641	inhibitor of kappa light polypeptide gene enhancer in B-cells, kinase epsilon
IL24	11009	interleukin 24
ITGA3	3675	integrin, alpha 3 (antigen CD49C, alpha 3 subunit of VLA-3 receptor)
ITGA6	3655	integrin, alpha 6
ITGB1	3688	integrin, beta 1 (fibronectin receptor, beta polypeptide, antigen CD29 includes MDF2, MSK12)
ITGB4	3691	integrin, beta 4
ITPR1	3708	inositol 1,4,5-triphosphate receptor, type 1
KIAA0226	9711	KIAA0226
KIF5B	3799	kinesin family member 5B
KLHL24	54800	kelch-like 24 (Drosophila)
LAMP1	3916	lysosomal-associated membrane protein 1
LAMP2	3920	lysosomal-associated membrane protein 2
MAP1LC3B	81631	microtubule-associated protein 1 light chain 3 beta
MAP1LC3C	440738	microtubule-associated protein 1 light chain 3 gamma
MAP2K7	5609	mitogen-activated protein kinase kinase 7
MAPK1	5594	mitogen-activated protein kinase 1
MAPK3	5595	mitogen-activated protein kinase 3
MAPK8	5599	mitogen-activated protein kinase 8
MAPK8IP1	9479	mitogen-activated protein kinase 8 interacting protein 1
MAPK9	5601	mitogen-activated protein kinase 9
MBTPS2	51360	membrane-bound transcription factor peptidase, site 2
MLST8	64223	MTOR associated protein, LST8 homolog (S. cerevisiae)
MTMR14	64419	myotubularin related protein 14
MTOR	2475	mechanistic target of rapamycin (serine/threonine kinase)
MYC	4609	v-myc myelocytomatosis viral oncogene homolog (avian)
NAMPT	10135	nicotinamide phosphoribosyltransferase
NBR1	4077	neighbor of BRCA1 gene 1
NCKAP1	10787	NCK-associated protein 1
NFE2L2	4780	nuclear factor (erythroid-derived 2)-like 2
NFKB1	4790	nuclear factor of kappa light polypeptide gene enhancer in B-cells 1
NPC1	4864	Niemann-Pick disease, type C1
NRG1	3084	neuregulin 1
NRG2	9542	neuregulin 2
P4HB	5034	prolyl 4-hydroxylase, beta polypeptide
PARK2	5071	Parkinson disease (autosomal recessive, juvenile) 2, parkin
PARP1	142	poly (ADP-ribose) polymerase 1
PEA15	8682	phosphoprotein enriched in astrocytes 15
PELP1	27043	proline, glutamate and leucine rich protein 1
PEX14	5195	peroxisomal biogenesis factor 14
PEX3	8504	peroxisomal biogenesis factor 3
PIK3C3	5289	phosphoinositide-3-kinase, class 3
PIK3R4	30849	phosphoinositide-3-kinase, regulatory subunit 4
PINK1	65018	PTEN induced putative kinase 1
PPP1R15A	23645	protein phosphatase 1, regulatory (inhibitor) subunit 15A
PRKAB1	5564	protein kinase, AMP-activated, beta 1 non-catalytic subunit
PRKAR1A	5573	protein kinase, cAMP-dependent, regulatory, type I, alpha (tissue specific extinguisher 1)
PRKCD	5580	protein kinase C, delta
PRKCQ	5588	protein kinase C, theta
PTEN	5728	phosphatase and tensin homolog
PTK6	5753	PTK6 protein tyrosine kinase 6
RAB11A	8766	RAB11A, member RAS oncogene family
RAB1A	5861	RAB1A, member RAS oncogene family
RAB33B	83452	RAB33B, member RAS oncogene family
RAB5A	5868	RAB5A, member RAS oncogene family
RAB7A	7879	RAB7A, member RAS oncogene family
RAC1	5879	ras-related C3 botulinum toxin substrate 1 (rho family, small GTP binding protein Rac1)
RAF1	5894	v-raf-1 murine leukemia viral oncogene homolog 1
RB1	5925	retinoblastoma 1
RB1CC1	9821	RB1-inducible coiled-coil 1
RELA	5970	v-rel reticuloendotheliosis viral oncogene homolog A (avian)
RGS19	10287	regulator of G-protein signaling 19
RHEB	6009	Ras homolog enriched in brain
RPS6KB1	6198	ribosomal protein S6 kinase, 70kDa, polypeptide 1
SAR1A	56681	SAR1 homolog A (S. cerevisiae)
SERPINA1	5265	serpin peptidase inhibitor, clade A (alpha-1 antiproteinase, antitrypsin), member 1
SH3GLB1	51100	SH3-domain GRB2-like endophilin B1
SIRT1	23411	sirtuin (silent mating type information regulation 2 homolog) 1 (S. cerevisiae)
SIRT2	22933	sirtuin (silent mating type information regulation 2 homolog) 2 (S. cerevisiae)
SPHK1	8877	sphingosine kinase 1
SQSTM1	8878	sequestosome 1
ST13	6767	suppression of tumorigenicity 13 (colon carcinoma) (Hsp70 interacting protein)
STK11	6794	serine/threonine kinase 11
TBK1	29110	TANK-binding kinase 1
TM9SF1	10548	transmembrane 9 superfamily member 1
TNFSF10	8743	tumor necrosis factor (ligand) superfamily, member 10
TP53	7157	tumor protein p53
TP63	8626	tumor protein p63
TP73	7161	tumor protein p73
TSC1	7248	tuberous sclerosis 1
TSC2	7249	tuberous sclerosis 2
ULK1	8408	unc-51-like kinase 1 (C. elegans)
ULK2	9706	unc-51-like kinase 2 (C. elegans)
USP10	9100	ubiquitin specific peptidase 10
UVRAG	7405	UV radiation resistance associated gene
VAMP3	9341	vesicle-associated membrane protein 3 (cellubrevin)
VAMP7	6845	vesicle-associated membrane protein 7
VEGFA	7422	vascular endothelial growth factor A
WDFY3	23001	WD repeat and FYVE domain containing 3
WDR45	11152	WD repeat domain 45
WIPI1	55062	WD repeat domain, phosphoinositide interacting 1
WIPI2	26100	WD repeat domain, phosphoinositide interacting 2
