# Supplementary material for: Prognosis and Characterization of Immune Microenvironment in Acute Myeloid Leukemia Through Identification of an Autophagy-Related Signature
Source: Front Immunol. 2021 May 31;12:695865. doi: 10.3389/fimmu.2021.695865 (PMC8200670; doi:10.3389/fimmu.2021.695865)
Supplement: Supplementary file 10 [file Table_3.xls]

## Sheet: Table S3
Table S3. Key regulated factors of OS-related ARGs in AML patients (FDR < 0.05).
Key TFs	Description	Regulated genes	P value	FDR
HOXB7	homeobox B7	CDKN1B,DAPK1	0.000124	0.00115
NFYC	nuclear transcription factor Y, gamma	CDKN1B,FAS	0.000215	0.00115
NFYB	nuclear transcription factor Y, beta	CDKN1B,FAS	0.00025	0.00115
ING4	inhibitor of growth family, member 4	CDKN1B,CASP3	0.000289	0.00115
XBP1	X-box binding protein 1	CCL2,ERN1	0.000468	0.00139
NFYA	nuclear transcription factor Y, alpha	CDKN1B,FAS	0.000519	0.00139
SP1	Sp1 transcription factor	CDKN1B,CCL2,CDKN2A,FAS,CASP3	0.0011	0.00251
HSF1	heat shock transcription factor 1	ATG7,BAG3	0.00126	0.00251
STAT3	signal transducer and activator of transcription 3 (acute-phase response factor)	FAS,CDKN1B,CCL2	0.00176	0.00313
JUN	jun proto-oncogene	FAS,CCL2,BECN1	0.00202	0.00324
TP53	tumor protein p53	FAS,CDKN1B,CASP3	0.00266	0.00386
CEBPA	CCAAT/enhancer binding protein (C/EBP), alpha	GAPDH,CCL2	0.00337	0.0045
STAT1	signal transducer and activator of transcription 1, 91kDa	CCL2,FAS	0.00891	0.011
RELA	v-rel reticuloendotheliosis viral oncogene homolog A (avian)	CASP3,FAS,CCL2	0.0142	0.0154
NFKB1	nuclear factor of kappa light polypeptide gene enhancer in B-cells 1	CASP3,CCL2,FAS	0.0144	0.0154
E2F1	E2F transcription factor 1	CDKN2A,ULK1	0.0216	0.0216
